# Supplementary material for: Fungal CSL transcription factors
Source: BMC Genomics. 2007 Jul 13;8:233. doi: 10.1186/1471-2164-8-233 (PMC1973085; doi:10.1186/1471-2164-8-233)
Supplement: Additional file 3 — CSL proteins sequence alignment used for the phylogenetic analyses [file 1471-2164-8-233-S3.txt]

CSL proteins sequence alignment used for the phylogenetic analyses


The metazoan sequences used (GenBank accession numbers):

Mus musculus		Mm_RBP-Jk	[NP_033061];
Homo sapiens		Hs_RBP-Jk	[AAH64976];
Xenopus laevis		Xl_SuH		[Q91880];
Danio rerio		Dr_RBPSUH	[NP_942579];
Halocynthia roretzi	Hr_RBP-Jk	[BAA20141];
Ciona intestinalis	Ci_SuH		[O76808];
Drosophila melanogaster	Dm_SuH		[P28159];
Caenorhabditis elegans	Ce_LAG-1	[AAB03859];
Homo sapiens		Hs_RBP-L	[NP_055091];
Mus musculus		Mm_RBP-L	[NP_033062];
Danio rerio		Dr_RBP-L	[XP_697075];


Mm_RBP-Jk        --------------------------------------------------
Hs_RBP-Jk        --------------------------------------------------
Xl_SuH           --------------------------------------------------
Dr_RBPSUH        --------------------------------------------------
Hr_RBP-Jk        --------------------------------------------------
Ci_SuH           --------------------------------------------------
Dm_SuH           --------------------------------------------------
Ce_LAG-1         --------------------------------------------------
Hs_RBP-L         --------------------------------------------------
Mm_RBP-L         --------------------------------------------------
Dr_RBP-L         --------------------------------------------------
PcCSL2           --------------------------------------------------
CC1G_03194       --------------------------------------------------
UM06280          MFQPTWSQEAHAQPPHQLHPQEGSSLPKDMQLPQQIQYDPSQISHQAPVH
RO3G_07636       --------------------------------------------------
RO3G_06481       --------------------------------------------------
RO3G_11583       --------------------------------------------------
RO3G_14587       --------------------------------------------------
CNBD3370         --------------------------------------------------
SjCSL2           --------------------------------------------------
SPCC1223.13      --------------------------------------------------
Pc6518           --------------------------------------------------
CC1G_01706       --------------------------------------------------
RO3G_06953       --------------------------------------------------
RO3G_13784       --------------------------------------------------
RO3G_08863       --------------------------------------------------
UM05862          --------------------------------------------------
SjCSL1           --------------------------------------------------
SPCC736.08       --------------------------------------------------
CNA01890         --------------------------------------------------

Mm_RBP-Jk        --------------------------------------------------
Hs_RBP-Jk        --------------------------------------------------
Xl_SuH           --------------------------------------------------
Dr_RBPSUH        --------------------------------------------------
Hr_RBP-Jk        --------------------------------------------------
Ci_SuH           --------------------------------------------------
Dm_SuH           --------------------------------------------------
Ce_LAG-1         --------------------------------------------------
Hs_RBP-L         --------------------------------------------------
Mm_RBP-L         --------------------------------------------------
Dr_RBP-L         --------------------------------------------------
PcCSL2           --------------------------------------------------
CC1G_03194       --------------------------------------------------
UM06280          QLSEYDASISQLPNAAPPDPSAYPFSIQPQQHRDTHLAHNDPPYSIAQQH
RO3G_07636       --------------------------------------------------
RO3G_06481       --------------------------------------------------
RO3G_11583       --------------------------------------------------
RO3G_14587       --------------------------------------------------
CNBD3370         --------------------------------------------------
SjCSL2           --------------------------------------------------
SPCC1223.13      --------------------------------------------------
Pc6518           --------------------------------------------------
CC1G_01706       --------------------------------------------------
RO3G_06953       --------------------------------------------------
RO3G_13784       --------------------------------------------------
RO3G_08863       --------------------------------------------------
UM05862          --------------------------------------------------
SjCSL1           --------------------------------------------------
SPCC736.08       --------------------------------------------------
CNA01890         --------------------------------------------------

Mm_RBP-Jk        --------------------------------------------------
Hs_RBP-Jk        --------------------------------------------------
Xl_SuH           --------------------------------------------------
Dr_RBPSUH        --------------------------------------------------
Hr_RBP-Jk        --------------------------------------------------
Ci_SuH           --------------------------------------------------
Dm_SuH           --------------------------------------------------
Ce_LAG-1         --------------------------------------------------
Hs_RBP-L         --------------------------------------------------
Mm_RBP-L         --------------------------------------------------
Dr_RBP-L         --------------------------------------------------
PcCSL2           --------------------------------------------------
CC1G_03194       --------------------------------------------------
UM06280          NRFDDPMSASADLSAARPDSMQSVASLYLDGQTMSVDNASLDLGTSHHSN
RO3G_07636       --------------------------------------------------
RO3G_06481       --------------------------------------------------
RO3G_11583       --------------------------------------------------
RO3G_14587       --------------------------------------------------
CNBD3370         --------------------------------------------------
SjCSL2           --------------------------------------------------
SPCC1223.13      --------------------------------------------------
Pc6518           --------------------------------------------------
CC1G_01706       --------------------------------------------------
RO3G_06953       --------------------------------------------------
RO3G_13784       --------------------------------------------------
RO3G_08863       --------------------------------------------------
UM05862          --------------------------------------------------
SjCSL1           --------------------------------------------------
SPCC736.08       --------------------------------------------------
CNA01890         --------------------------------------------------

Mm_RBP-Jk        --------------------------------------------------
Hs_RBP-Jk        --------------------------------------------------
Xl_SuH           --------------------------------------------------
Dr_RBPSUH        --------------------------------------------------
Hr_RBP-Jk        --------------------------------------------------
Ci_SuH           --------------------------------------------------
Dm_SuH           --------------------------------------------------
Ce_LAG-1         --------------------------------------------------
Hs_RBP-L         --------------------------------------------------
Mm_RBP-L         --------------------------------------------------
Dr_RBP-L         --------------------------------------------------
PcCSL2           --------------------------------------------------
CC1G_03194       --------------------------------------------------
UM06280          DYLAQHDDPSRSRPPTGSEQNWSHHTLPSNQAHHDASATGALAGPHRAAR
RO3G_07636       --------------------------------------------------
RO3G_06481       --------------------------------------------------
RO3G_11583       --------------------------------------------------
RO3G_14587       --------------------------------------------------
CNBD3370         --------------------------------------------------
SjCSL2           --------------------------------------------------
SPCC1223.13      --------------------------------------------------
Pc6518           --------------------------------------------------
CC1G_01706       --------------------------------------------------
RO3G_06953       --------------------------------------------------
RO3G_13784       --------------------------------------------------
RO3G_08863       --------------------------------------------------
UM05862          --------------------------------------------------
SjCSL1           --------------------------------------------------
SPCC736.08       --------------------------------------------------
CNA01890         --------------------------------------------------

Mm_RBP-Jk        --------------------------------------------------
Hs_RBP-Jk        --------------------------------------------------
Xl_SuH           --------------------------------------------------
Dr_RBPSUH        --------------------------------------------------
Hr_RBP-Jk        --------------------------------------------------
Ci_SuH           --------------------------------------------------
Dm_SuH           --------------------------------------------------
Ce_LAG-1         --------------------------------------------------
Hs_RBP-L         --------------------------------------------------
Mm_RBP-L         --------------------------------------------------
Dr_RBP-L         --------------------------------------------------
PcCSL2           ---------------------------------------------MAQTS
CC1G_03194       ------------------------------------------MASLDFAS
UM06280          PAALKIDMPSVVSRGVHDTTASTGTDPVSAEPGSATTPHALQTRFAPLPQ
RO3G_07636       --------------------------------------------------
RO3G_06481       --------------------------------------------------
RO3G_11583       --------------------------------------------------
RO3G_14587       --------------------------------------------------
CNBD3370         --------------------------------------------------
SjCSL2           --------------------------------------------------
SPCC1223.13      --------------------------------------------------
Pc6518           --------------------------------------------------
CC1G_01706       --------------------------------------------------
RO3G_06953       --------------------------------------------------
RO3G_13784       --------------------------------------------------
RO3G_08863       --------------------------------------------------
UM05862          --------------------------------------------------
SjCSL1           --------------------------------------------------
SPCC736.08       --------------------------------------------------
CNA01890         --------------------------------------------------

Mm_RBP-Jk        --------------------------------------------------
Hs_RBP-Jk        --------------------------------------------------
Xl_SuH           --------------------------------------------------
Dr_RBPSUH        --------------------------------------------------
Hr_RBP-Jk        --------------------------------------------------
Ci_SuH           --------------------------------------------------
Dm_SuH           --------------------------------------------------
Ce_LAG-1         --------------------------------------------------
Hs_RBP-L         --------------------------------------------------
Mm_RBP-L         --------------------------------------------------
Dr_RBP-L         --------------------------------------------------
PcCSL2           ATSSGYSSWLPLSANAGAERRSMEHGLTTAVSPADILKPPSAPRSARHRS
CC1G_03194       APPPAQHSLYPQPSDLDGANFNLPHSETVGVFPPLRTDFPADTKYRQS--
UM06280          LPPSMYDNQPMLQQHSDSANSTTMHDAPASSGSALMPAFGTESAYFAQAS
RO3G_07636       --------------------------------------------------
RO3G_06481       --------------------------------------------------
RO3G_11583       --------------------------------------------------
RO3G_14587       --------------------------------------------------
CNBD3370         --------------------------------------------------
SjCSL2           --------------------------------------------------
SPCC1223.13      -------------------------------------------------M
Pc6518           --------------------------------------------------
CC1G_01706       --------------------------------------------------
RO3G_06953       --------------------------------------------------
RO3G_13784       --------------------------------------------------
RO3G_08863       --------------------------------------------------
UM05862          --------------------------------------------------
SjCSL1           --------------------------------------------------
SPCC736.08       --------------------------------------------------
CNA01890         --------------------------------------------------

Mm_RBP-Jk        --------------------------------------------------
Hs_RBP-Jk        --------------------------------------------------
Xl_SuH           --------------------------------------------------
Dr_RBPSUH        --------------------------------------------------
Hr_RBP-Jk        --------------------------------------------------
Ci_SuH           --------------------------------------------------
Dm_SuH           --------------------------------------------------
Ce_LAG-1         --------------------------------------------------
Hs_RBP-L         --------------------------------------------------
Mm_RBP-L         --------------------------------------------------
Dr_RBP-L         --------------------------------------------------
PcCSL2           MS---IDFTPTGPHQSMFAQPDIDQPFSSLQGGDLAHSGSHMSVGGHPLD
CC1G_03194       --------------------------------------------------
UM06280          ALGSPALAHQAPDHILNSPRLHQAESLAGVPGVPERLGPSAAHLGVAVSP
RO3G_07636       --------------------------------------------------
RO3G_06481       --------------------------------------------------
RO3G_11583       --------------------------------------------------
RO3G_14587       --------------------------------------------------
CNBD3370         --------------------------------------------------
SjCSL2           --------------------------------------------------
SPCC1223.13      SPNVQKRPSSEDIKTQEFYDSTRNIRRVATAIGSINANLESPQLYSLAKS
Pc6518           --------------------------------------------------
CC1G_01706       --------------------------------------------------
RO3G_06953       --------------------------------------------------
RO3G_13784       --------------------------------------------------
RO3G_08863       --------------------------------------------------
UM05862          --------------------------------------------------
SjCSL1           --------------------------------------------------
SPCC736.08       --------------------------------------------------
CNA01890         --------------------------------------------------

Mm_RBP-Jk        --------------------------------------------------
Hs_RBP-Jk        --------------------------------------------------
Xl_SuH           --------------------------------------------------
Dr_RBPSUH        --------------------------------------------------
Hr_RBP-Jk        --------------------------------------------------
Ci_SuH           --------------------------------------------------
Dm_SuH           --------------------------------------------------
Ce_LAG-1         --------------------------------------------------
Hs_RBP-L         --------------------------------------------------
Mm_RBP-L         --------------------------------------------------
Dr_RBP-L         --------------------------------------------------
PcCSL2           RNDPLDIDTHGSYDIFSSSSGSLASQRYRTNASS----------------
CC1G_03194       -DQLDTPDTHQNYDLFPNQQQHFSSQRYRTNASS----------------
UM06280          SSPMMSQLSAGHYSPTSTLSGAFSSRPGSRPASRGLKSVASFTSSAGTGT
RO3G_07636       --------------------------------------------------
RO3G_06481       --------------------------------------------------
RO3G_11583       --------------------------------------------------
RO3G_14587       --------------------------------------------------
CNBD3370         --------------------------------------------------
SjCSL2           ---------------------------MSGLKNHSPYGIAPNTVNSETQN
SPCC1223.13      TSLQEPVRIYGDSVSPAISSSKAHSTSSVSPYYSEKNESQALNADGTAFA
Pc6518           -------MSSIQRSRSAPSVASPQPFLASRSDDNDGALSAHRPRIVRHKT
CC1G_01706       --------------------------------------------------
RO3G_06953       --------------------------------------------------
RO3G_13784       --------------------------------------------------
RO3G_08863       --------------------------------------------------
UM05862          -------------------------------------------MEAGESI
SjCSL1           --------------------------------------------------
SPCC736.08       --------------------------------------------------
CNA01890         --------------------------------------------------

Mm_RBP-Jk        --------------------------------------------------
Hs_RBP-Jk        --------------------------------------------------
Xl_SuH           --------------------------------------------------
Dr_RBPSUH        --------------------------------------------------
Hr_RBP-Jk        --------------------------------------------------
Ci_SuH           --------------------------------------------------
Dm_SuH           --------------------------------------------------
Ce_LAG-1         --------------------------------------------------
Hs_RBP-L         --------------------------------------------------
Mm_RBP-L         --------------------------------------------------
Dr_RBP-L         --------------------------------------------------
PcCSL2           ----------------SSSLGPNYSLGVDP-IYQQSSFSDNISSFHSSNS
CC1G_03194       ----------------SSSLGHPYAMNSDNGLYSHSGFADSVPSFGSSNS
UM06280          GTGTASGSEAHATGRPRSSSGSGVAPRPISALTRTTSMQSDIASFQAASP
RO3G_07636       --------------------------------------------------
RO3G_06481       --------------------------------------------------
RO3G_11583       --------------------------------------------------
RO3G_14587       ---------------------MTGIPPQHDIIKHSIIFHNNDTKPQPPSP
CNBD3370         ------------------------------MSYQWNHNYDTSTSHRDQEP
SjCSL2           VARPQDENSNWNMEVAYDRLETRSPLIARLNTVCPPTYMNPQAPCSTYDD
SPCC1223.13      NPSFHSFGLPQEDSQDNTQTYSTPYTTMNPSNEMHPYPPATFENNYSVLP
Pc6518           SLALTDLSTPRSARSGYQTPCGERIEDPFSLGGFFPSHLAGTESPDTEWH
CC1G_01706       -----MKPLTSTLATGPASPMNVDQEDPFNLLTFFPPGIGRRD----DWH
RO3G_06953       --------------------------------------------------
RO3G_13784       --------------------------------------------------
RO3G_08863       --------------------------------------------------
UM05862          DSAGASSAAANPPDQSSSKSGLESGEPQPADTGDNTHQNRTSGFDTSEDR
SjCSL1           --------------------------------------------------
SPCC736.08       --------------------------------------------------
CNA01890         --------------------------------------------------

Mm_RBP-Jk        --------------------------------------------------
Hs_RBP-Jk        --------------------------------------------------
Xl_SuH           --------------------------------------------------
Dr_RBPSUH        --------------------------------------------------
Hr_RBP-Jk        --------------------------------------------------
Ci_SuH           --------------------------------------------------
Dm_SuH           --------------------------------------------------
Ce_LAG-1         --------------------------------------------------
Hs_RBP-L         --------------------------------------------------
Mm_RBP-L         --------------------------------------------------
Dr_RBP-L         --------------------------------------------------
PcCSL2           N-------------------------------------------------
CC1G_03194       N-------------------------------------------------
UM06280          QPALTQSRSVQNFGQMQHPSMPGPLSSPRPPAAAGGTEPWSPAHSHMAQS
RO3G_07636       --------------------------------------------------
RO3G_06481       --------------------------------------------------
RO3G_11583       --------------------------------------------------
RO3G_14587       ETP-----------------------------------------------
CNBD3370         VYQDNDKQNVGYAPMQGQGMLDLMGIPQPMFFPGIQTEFNNGRAPVSATG
SjCSL2           SNITEQQRYSSGFVASSADPSLYPSQIPRVGYYVDSADPSPYADDTGIRT
SPCC1223.13      DHSSQPNAYSFTGSNILPTQSPSLNQMQDYQNLQQNGSSNTTIPSFSSQH
Pc6518           WLR-----DDGLDAPDAAPEEAHDNKEPAYGKAEDEETSVVIRREDKLGV
CC1G_01706       WLRGEALAEEVEEASIDVEGDDGGDSPAIFVPTEDRHMSEAIKGEDKLGI
RO3G_06953       --------------------------------------------------
RO3G_13784       --------------------------------------------------
RO3G_08863       --------------------------------------------------
UM05862          PSPDLTIMDGIPSLDTSNLVSFLPAATAQDKTGEHEPSLEEQIQAFTAGL
SjCSL1           --------------------------------------MGLHS-------
SPCC736.08       ------MGDYFAWDFANISGSNTSGSLNLNQLNLDNINNGLHNQEDGAGG
CNA01890         --------------------------------------------------

Mm_RBP-Jk        --------------------------------------------------
Hs_RBP-Jk        --------------------------------------------------
Xl_SuH           --------------------------------------------------
Dr_RBPSUH        --------------------------------------------------
Hr_RBP-Jk        --------------------------------------------------
Ci_SuH           --------------------------------------------------
Dm_SuH           --------------------------------------------------
Ce_LAG-1         ---------------------------MPLAYSTHDNFYESPKTPQPTWD
Hs_RBP-L         --------------------------------------------------
Mm_RBP-L         --------------------------------------------------
Dr_RBP-L         --------------------------------------------------
PcCSL2           -----PYDLIGSLSSSYSSGKPSPITPSDVSALPHSSG----------FP
CC1G_03194       -----PYDMIN----TYSSGKVSPLTPSDPVGGLHHGP----------FP
UM06280          HSFRGPYSGPGFQTPQMQQFSPTLTSPAQSQYSPHTHFGSNSSGMIPFFS
RO3G_07636       -------------------------------MNYPELLTN-------EVE
RO3G_06481       -------------------------------MNDPELLSNDEADLVYSSD
RO3G_11583       -----MFTTETRKRKQDEMNTTLPTNWTDFIYSTPSSPSIDNLFDQHSYS
RO3G_14587       -----TSSSSSRKRKQDFQFTPDHLSFPQYNYAEPETPLALQHEKFIQSL
CNBD3370         GYQNNMPPPQYQFRPALALDTTGGYLAPQPQPSSAYSEMPSGLRPDLGSN
SjCSL2           PGNEAKLGMASELPQMGMNNDANSVLRQQQQQQQSHQQQLQALTNQSAFN
SPCC1223.13      DLSQGLTHQPVPNHDEYAFSYPYELQRKPLIPAHPVPSFRPTSALKVNMN
Pc6518           LSLPYDDHLLTPYSEGLPEDQEALYRTYCELRRAHTEDTAVDAAGGRGLV
CC1G_01706       LSFGYRDSHNDDDDEDDLDDVEIVDETGRFEPEIETWEDLYEAHRRRRMG
RO3G_06953       --------------------------------------------------
RO3G_13784       --------------------------------------------------
RO3G_08863       --------------------------------------------------
UM05862          ANQLRPSSAEPQHTPRQDSIVNSPYDTPTQANGTPATAEDIASFETLIAS
SjCSL1           ----STRYDRASP-ESSMQLFSLYAAVNSALSSLERKDRQTNA-------
SPCC736.08       RNENSERVGSGSPGSVSMQVLSLFSAVNSALATLEKSEE-----------
CNA01890         --------------------------------------------------

Mm_RBP-Jk        --------------------------------------------------
Hs_RBP-Jk        --------------------------------------------------
Xl_SuH           --------------------------------------------------
Dr_RBPSUH        --------------------------------------------------
Hr_RBP-Jk        --------------------------------------------------
Ci_SuH           --------------------------------------------------
Dm_SuH           --------------------------------------------------
Ce_LAG-1         HVHAQFPLGEPARNLDKFIVPEAMFQSVSPLAGVAAAPSQIAALQQIQAL
Hs_RBP-L         --------------------------------------------------
Mm_RBP-L         --------------------------------------------------
Dr_RBP-L         --------------------------------------------------
PcCSL2           FSNGQSKDFPPHHSYHEPMLDRRISNASGYSNDFNDEFGSMGVNHGLGLN
CC1G_03194       PSVPSKDFSP--STYQDMGDRRLGMNGNGYQNDYQDDYSINGMNNGLAFP
UM06280          PSMDTMQHFQASTGHPAESFDIAGFSEQRLSSALANSASISGAPPSATTH
RO3G_07636       SIPSSWSSN-------SSLPHVSLFSPSFLETLKLED----ENDFNTIHP
RO3G_06481       SVPSSWSSFNDYQMLNHSETPTSFFSSNLLDTLKQEDDFMHLNTSRTVHP
RO3G_11583       FDSSSGTNSRRHSVAVGELDYHSFDLNSLLEERPLHKRAMSLREDDLTAN
RO3G_14587       HPDGSVGENEELMVVNFDQSNPFPRLTQPIDLDDLLQQRQAFQTWDASSS
CNBD3370         TDSDLVMPNSYPSAGVQYPPYNSDFMTSLSVNTGMVNPGQTGRGIEQPQS
SjCSL2           HMGWDVAGHFLPGDSGRFPAVTDAFSSQFVPLQHPQHDTNPYHGLPNAGA
SPCC1223.13      SNVPSSDSVRNSSPNQYYASTSKQSIPSQSQNLQPPQKASVLGTVNNYRQ
Pc6518           DIGPGTGAGDDLAVIHSLRRSSDALAPGLAYTEPAWERDTALMSTYPGFL
CC1G_01706       GKSP----------------------------------------------
RO3G_06953       --------------------------------------------------
RO3G_13784       --------------------------------------------------
RO3G_08863       --------------------------------------------------
UM05862          LMPTPQPGSPAPPPTQDVLAQSASQSIPDAATQTASITSESEPSSTSADS
SjCSL1           --------------------------------------------------
SPCC736.08       --------------------------------------------------
CNA01890         --------------------------------------------------

Mm_RBP-Jk        --------------------------------------------------
Hs_RBP-Jk        --------------------------------------------------
Xl_SuH           --------------------------------------------------
Dr_RBPSUH        --------------------------------------------------
Hr_RBP-Jk        --------------------------------------------------
Ci_SuH           --------------------------------------------------
Dm_SuH           --------------------------------------------------
Ce_LAG-1         MTFQMQQNNLFPKIDTI----------------------------SKSPT
Hs_RBP-L         --------------------------------------------------
Mm_RBP-L         --------------------------------------------------
Dr_RBP-L         --------------------------------------------------
PcCSL2           GFPPSGLPPFPDRLG--------------------------------RVQ
CC1G_03194       ----QSMPQFPDRLG--------------------------------RYP
UM06280          QREGHSTPTIVEEEEDVPQRQTRATVLRTAHTDVRIEPGFQSHPAAHQLQ
RO3G_07636       SVIY---HHSPQTTTIS------------------------------SPD
RO3G_06481       LTIPDNNNHSPTRNIIS------------------------------SPL
RO3G_11583       LFSSYLFDLVDTRPREL------------------------------SMD
RO3G_14587       SPIQSPTRYSPGTPGFF------------------------------TPG
CNBD3370         MLGTYQSTVMSQYGYYPIPHPEMQQTQQPIEPSVQLGTISPSELGQRQPL
SjCSL2           YPEVYPADPTSSYSGPFTDQQGNFGSSFGDVVPGGNPTSSNSPAVLELSG
SPCC1223.13      YQNSFISLNDYQAAQSNISSPSSRFPTPYSPSVPFGTYQEKEKSYSQDHA
Pc6518           SPSSPSSHLHFPMASIAVPSPADPFPAPETANPQELSRPSSSAQPTFDSL
CC1G_01706       --------------------------------------------------
RO3G_06953       --------------------------------------------------
RO3G_13784       ---------------------------------------MNRDVLESRIM
RO3G_08863       --------------------------------------------------
UM05862          AAQNFVDKLLREANLFPQESVNQQQHEFTISNGVQDASIPTATTETEPKA
SjCSL1           --------------------------------------------------
SPCC736.08       --------------------------------------------------
CNA01890         --------------------------------------------------

Mm_RBP-Jk        ------------------------------------------------MP
Hs_RBP-Jk        --------------------------------------------------
Xl_SuH           --------------------------------------------------
Dr_RBPSUH        --------------------------------------------------
Hr_RBP-Jk        -------------------------------------------MYHLNVT
Ci_SuH           -------------------------------------------------M
Dm_SuH           MKSYSQFNLNAAAPPAIAYETTVVNPNGSPLDPHQQQQQQSQDMPHFGLP
Ce_LAG-1         PELASPSAKRMRLSPSTSSHSDVASTSKGTNGQDQSKNSPTNSDPFYTIG
Hs_RBP-L         --------------------------------------------------
Mm_RBP-L         --------------------------------------------------
Dr_RBP-L         --------------------------------------------------
PcCSL2           NESRYPNSTVPPLTATSHLTQSHSPELIRGVAPQATHLPSFDDMN-----
CC1G_03194       NDR--FSHPQGQQQVQSHISPAQSTDMMRGIPPHATHSFDRDPSAGYDS-
UM06280          HHHPNLQQLQHPHSMRQHQPPHPLPQLLPGHLPPALHRSHSDQLSGLCMD
RO3G_07636       HSNLFNLQENKIYSNHQQKN------------------------------
RO3G_06481       NNNYDNTSLFHAIFKEDEKDKN----------------------------
RO3G_11583       SSIISDLSLNDLSNNNPDLYKFNTSLETITPSATLTNEINSMADWLLENP
RO3G_14587       FLESLQEHPVYDHSLSIDYGSHHFNQEYNPLLVKLEEQSPEKNLVSQSGE
CNBD3370         KPTKSFSDLMMGSRASSSSSLASQDVPPDGWNGNALEDWTRPLSRALPSS
SjCSL2           HSPTHLYGAGDAPRLQQLHQQPRQQFHVSDYGQFHVPAGTNNPNANNGFR
SPCC1223.13      ELSYYQQSPSMMPPYDRSSVYFQQPLSRTDVPNQSFQQYPTTVDGGSMIP
Pc6518           VHTPASSHPDDVQTADTTANRRPSSPTQPAQTIQSILTATTEPDTSCAAP
CC1G_01706       -----DINPKRSPTPQVGGAPSPVVAQDPNLSIQSILAASKKDGPTNGTS
RO3G_06953       -----------------------------MTPMESLLNAIDKVEP-----
RO3G_13784       SEQIFGSSRKIQFIGLSKPPLAPAQQQKDQMSIESLLTFSHPRQS-----
RO3G_08863       ------------------------------MSIESLLTFSHPRQS-----
UM05862          SSVGDDALTASLEQFMASLQARVSSSLATEAATDTDAAKAKQAEESTVKS
SjCSL1           ----IQAFPESVSEASTDSELQRQQQQVPQSVPPAVLFSPSSIPENPKKR
SPCC736.08       -------FPSVVKDEQSIFPAVAKASNSLDELAQNIIPAPSPPGFNRKRK
CNA01890         --------------------MAEDHNEGVSNTPLDLLINAIAGNHYPIPH

Mm_RBP-Jk        SGFPQSPRTSPRARPKTRITGALPMDYSEGLSAEERPAHAPSAGKFGERP
Hs_RBP-Jk        --------------------------------------MAWIKRKFGERP
Xl_SuH           -----------------------MQPGIPKYTPSAIQLAPVVTGKFGERP
Dr_RBPSUH        -------------------------------------MAPVVTGKFGELP
Hr_RBP-Jk        PDKQTSPHGCLVVSETDQQRSHVKERVNGTPNQNGGTSTSSKPRSVFENR
Ci_SuH           YHPHHLPAHGQVQSHQHREDAAATSSRDVNGGLSVTESAIASFRSLREKY
Dm_SuH           GPQPPSSQQQQQQLQVHHQQQQQQQQQQQQQQHQQQMQMSLLPGPYRPHI
Ce_LAG-1         QSTPNTSSFLDTSNSSFGAPSTVVANPMTNYQLAFQAKLGSLHSLIGDSV
Hs_RBP-L         ---MDPAGAADPSVPPNPLTHLSLQDRSEMQLQSEADRRSLPGTWTRSSP
Mm_RBP-L         ---MDPRETTDPSLPPGPLTHLSLPDSSEVRLQSDGP--SLLGSWTRSPP
Dr_RBP-L         ---------MQDQRKEDRDTGLSIVDSTDSHLYTPDACFTHLREDQ-SFS
PcCSL2           ------FMGASPTVYDPPLRLPASVNDDMARLRLQG-------SGDLQTF
CC1G_03194       -----MHYMNPNPHQDMSLRMSTAVDETLARMKLQAP--PIGTSSDLQTF
UM06280          APPTFRNQMSYPPHMRPSLYQQVSMAEMDQLRQIHGLGVTERNFGDCSAF
RO3G_07636       ---------------------------------------------LIQHY
RO3G_06481       ------------------------------LNHTCINQIGEDMKCSVHRY
RO3G_11583       QKRPRRSTDSPLGSSSDSSSSPPITPMQQVSLGFEPIQEEWDLQPLIQNY
RO3G_14587       SVTSLFPSDPASIVRPNQAHDSPIRRSSSHTTASSPHRLVHLSPLKIKPF
CNBD3370         GTPVSTSAGSRQLPSAADISSLPDLTKRPSFASSPLRNPSFSPLSPNASD
SjCSL2           VPFGGSSPGPELSQTSFYDGPEFPAPAESSHASLLRPSTSHSDSMGLNAP
SPCC1223.13      NLYPTSAEQMGLYPQDSQNKDTYPKSLVNRPSSAVCEPARNDSIPMMVYS
Pc6518           PAQPAWNPTANVGHPPRETHSALPGPPPAPPRTSTKRKLDASEADDPHTK
CC1G_01706       QAT------------------WHPPPPPATSTSTGKRKLDETESEDTHSK
RO3G_06953       --------------------------------ITKKRKLSMSIES-----
RO3G_13784       ---------------------------------QTASTNDITIDNLLTCD
RO3G_08863       ---------------------------------QTASTNDITINNLLTCD
UM05862          KPSPQKQPKVVKKPKKVLGKRKYREIGPMERRSRVEKALSEYIASIDTLT
SjCSL1           KAS--------------FSNHQDPLIAQIRETIFDHLNLLLKKGSATSNA
SPCC736.08       ------------------TFDEDSSVEMIRRAISDHLDLLNNCCIGIANL
CNA01890         DHTHEHDHDHDVSLDHLLSQRKDSAEDSQQHASSHKRARSQEVVSSRQRK

Mm_RBP-Jk        PPKRLTREAMRNY--------------LKERGDQTVLILHAKVAQKSYGN
Hs_RBP-Jk        PPKRLTREAMRNY--------------LKERGDQTVLILHAKVAQKSYGN
Xl_SuH           QPKRLTREAMRNY--------------LKERGDQTVLILHAKVAQKSYGN
Dr_RBPSUH        QPKRLTREAMRNY--------------LKERGDQTVLILHAKVAQKSYGN
Hr_RBP-Jk        PPQRLTREAMSKY--------------LRERNDQTLIILHAKVAQKSYGN
Ci_SuH           PPKKLTRDAMRRY--------------LKDPNDQTLIVLHAKVAQKSYGN
Dm_SuH           EEKKLTRDAMEKY--------------MRERNDMVIVILHAKVAQKSYGN
Ce_LAG-1         Q--SLTSDRMIDFLS------------NKEKYECVISIFHAKVAQKSYGN
Hs_RBP-L         EHTTILRGGVRRC--------------LQQQCEQTVRILHAKVAQKSYGN
Mm_RBP-L         EHAIILREGVRTC--------------LQQRCEQTVWILHAKVAQKSYGN
Dr_RBP-L         SLLKVTRDSVRQY--------------LQFRPDQSVTILHAKVAQKSYGN
PcCSL2           IRPYLDQYIRTPN--------------RLAFGERTVIVMSSKVAQKSYGT
CC1G_03194       IRPFLEQYVRTPN--------------RLAFGERTIIVMSSKVAQKSYGT
UM06280          IQDYVRQYISTSS--------------RLGLGERNVLIMTTRVAQKSYGA
RO3G_07636       LSTKQ--------------------------GEKKLTILTSKVAQKSYGN
RO3G_06481       LITKQ--------------------------DERKITILTSKVAQKSYGS
RO3G_11583       LLQKQSREDYI-------------------PGERTIMILTSKVAQKSYGT
RO3G_14587       IQTYLAHAITQPA--------------ATQLGEKTVIVLTSKVAQKSYGT
CNBD3370         TDSIIKQYIRAPN--------------RLAFGERRIIVMSPKVGQKSYGT
SjCSL2           DRNNLFQRVKNVL--------------RHPELLCAMKVFMPSLGQKSYGK
SPCC1223.13      QPVTIEQRIQYVL--------------SNCHCLSAFYLCMPSLCQKSYGT
Pc6518           I-RRVVRDHVSQHT-------------PRPIPMTTVLCLHAAVAQKSYGT
CC1G_01706       I-RRIVRDHVSQDP-------------ARVVPMTTVICLHAAVAQKSYGS
RO3G_06953       --MIEKRQLNSPP--------------LSPKQPNKVTCYHASIAQKSYGT
RO3G_13784       VK-------EPTR--------------KRAKKTSKMTCYYGAVAQKSYGS
RO3G_08863       MKRKWAEPSLSVR--------------KKLKKKSKVVCYYGAVAQKSYGS
UM05862          KPNSVTGPIPAAD--------------PSKTKMTTIRCSHASVAQKSYGS
SjCSL1           LCNRIRDP-LNQY--------------NQANKLVTISYQHASVAQKSYGA
SPCC736.08       NEDSVHKISLTRS--------------GKPSQLVTVSCRHSSVIQKSYGS
CNA01890         VPKPLGSQAMFYPGFAPADKAPGSLDENNSHRFNTLEVWHPTTGQKSYGK

Mm_RBP-Jk        EKRFFCPPPCVYLMGSGWKKKKE---------------------------
Hs_RBP-Jk        EKRFFCPPPCVYLMGSGWKKKKE---------------------------
Xl_SuH           EKRFFCPPPCVYLMGSGWKKKKE---------------------------
Dr_RBPSUH        EKRFFCPPPCVYLMGCGWKKKKE---------------------------
Hr_RBP-Jk        EKRFLCPPPCLYLMESGWKQKQQ---------------------------
Ci_SuH           EKRFFCPPPCMYLLGNGWKRKQQ---------------------------
Dm_SuH           EKRFFCPPPCIYLFGSGWRRRYE---------------------------
Ce_LAG-1         EKRFFCPPPCIYLIGQGWKLKKDRVAQLYKTLKA---------SAQKDAA
Hs_RBP-L         EKRFFCPPPCVYLSGPGWRVKPG---------------------------
Mm_RBP-L         EKRFFCPPPCVYLAGPGWRVKPM---------------------------
Dr_RBP-L         EKRFFCPPPCVYLSGHGWKVRQE---------------------------
PcCSL2           EKRFLCPPPTAIMIGNSWWSDVHR----------------RGEEPKLCPP
CC1G_03194       EKRFLCPPPTAIMIGNSWWSESTR----------------RGEEPKLAPP
UM06280          EKRFLCPPPLVILIGSSWWNVCPASTRPSPFAPAGAADPDQAAPTVLSPP
RO3G_07636       EKRFLCPPPSTILSGTGHWWTAKQ-----------------------HPP
RO3G_06481       EKRFLCPPPYIILSGSNNWWSTQN-----------------------NPP
RO3G_11583       EKRFLCPPPATIMKGTNWWTSDKLTDKKTPSL-------FHSPSNALQSP
RO3G_14587       EKRFLCPPPTAILVGTSWWTTKEKIQDKEETLRI----PSLEKDILLAPP
CNBD3370         EKRFLVPHPQAILIGSGWWAKSPD----------------GCPVSPLQPP
SjCSL2           ERRYICPPAVVYLLGSSWFRCPLDKIN-----------------------
SPCC1223.13      ERRYLCPPIVLYLLGTTWLNNVTDN-----------------------LK
Pc6518           EKRFLCPPPIVHIEGPVWNMKNQ---------------------------
CC1G_01706       EKRFLCPPPIVHIEGPVWHLRTQ---------------------------
RO3G_06953       EKRFLCPPPIVISQ-SQ---TNC---------------------------
RO3G_13784       EKRFLCPPPLVQVHHST---RNL---------------------------
RO3G_08863       EKRFLCPPPIVQLKGAN---KEM---------------------------
UM05862          EKRFFNPPPIISITGPLRRYAEHG------------------------AA
SjCSL1           EKRYLCPPPLISITGNTGSILGHS-------------------------F
SPCC736.08       EKRYLCPPPMVYINGNYSSIFNQS-------------------------F
CNA01890         ERRMLNPPPILRLSGPASSCISSITMVSVVSPN------------ITQPV

Mm_RBP-Jk        QMERDGCSEQESQPCAFIGIGNSDQEMQQLNLEG----------------
Hs_RBP-Jk        QMERDGCSEQESQPCAFIGIGNSDQEMQQLNLEG----------------
Xl_SuH           QMERDGCSEQESQPCAFIGIGNSEQEMQQLNLEG----------------
Dr_RBPSUH        QMEREGCSEQESQPCAFIGIGNSEQEMQQLNLEG----------------
Hr_RBP-Jk        ILEEADQAPEAGQVHAFIGIGSSDQEMQQLNLDG----------------
Ci_SuH           ILEEEEGSSEAGQLHAFIGIGSSEQEMQQLHLDG----------------
Dm_SuH           EMLQQGEGEQGAQLCAFIGIGSSDQDMQQLDLNG----------------
Ce_LAG-1         IENDPIHEQQATELVAYIGIGSDTSERQQLDFSTGKVRHPG---------
Hs_RBP-L         QDQAHQAGETGPTVCGYMGLDSASGSATETQKLN----------------
Mm_RBP-L         QDQALQSAETGPTVCGYMGLDGASGSAPETQKLN----------------
Dr_RBP-L         QFKASGLNESACRIFGYMGLDSSNDPRTDSFKLS----------------
PcCSL2           RVVVSISGEPAPQEGSIEWTSATGKAFDVSDPPTGTT-------------
CC1G_03194       RVVVSISGEPAPQECSIEWTSSSGKSFDVTDPPSGTT-------------
UM06280          RVTINISGEPGVQDGALEWASSSGRLIDVGNPSSEMA-------------
RO3G_07636       NLTIQISGEKLSHQGTIDWYKDGNLLDQPSAVLLANQGSN----------
RO3G_06481       NVHIQLSGEQPRPYCHIDWYKEGTLINQHLAATYASQGDI----------
RO3G_11583       KLTIHISGETIQQTGVIEWQTSSGNIID-------NNAQK----------
RO3G_14587       KLTVSISGETSTQAGQLEWYTVSGATVGQTGQIKPPIKPESTSRFRSSES
CNBD3370         RINISLTGEQAVKDSIISWTDLNGKNMDEKASTQGVKIDDQ---------
SjCSL2           IIANAADDPDNLKTSETPTFYTSSSDSATNLLSLGQVKLDDPLE------
SPCC1223.13      ISAQTLEDKDNPKFAKNIFYYNADGALISPETDIAKSTYQLTNYN-----
Pc6518           QFSMTVVSEGGERSFEQRAPIDHNLS------------------------
CC1G_01706       SLSMAVVSETGERSFEQKATLDNNMV------------------------
RO3G_06953       MISMTIMNENNQAILEQRTLLDDESK------------------------
RO3G_13784       LLSMSILCED-QGLLEQRAILDENQR------------------------
RO3G_08863       ELSMSILCED-NDILEQHTALDEHHS------------------------
UM05862          TLLTPLSSEDPEEDQCRVSLVVRGDTDEYFSNENVAVLDG----------
SjCSL1           SVQLAITNEQGQHSNQVSENFAERQS------------------------
SPCC736.08       RTEISIMNDFGQCSQPISEEYTGQGC------------------------
CNA01890         AICAPQTHHMGRPPDITPHLGTPGVEDKKKERREEQKKLRTAALNAGFAA

Mm_RBP-Jk        -----------------KNYCTAKTLYISDSD--KRK----HFMLSVKMF
Hs_RBP-Jk        -----------------KNYCTAKTLYISDSD--KRK----HFMLSVKMF
Xl_SuH           -----------------KNYCTAKTLYISDSD--KRK----HFMLSVKMF
Dr_RBPSUH        -----------------KNFCTAKTLYISDSD--KRK----HFMLSVKMF
Hr_RBP-Jk        -----------------KNFCTAKTLYISDTD--KRK----HFMLCVKMF
Ci_SuH           -----------------KNFCTAKTLYISDTD--KRK----HFMLNVKMF
Dm_SuH           -----------------KQYCAAKTLFISDSD--KRK----HFMLSVKMF
Ce_LAG-1         ---------DQRQDPNIYDYCAAKTLYISDSD--KRK----YFDLNAQFF
Hs_RBP-L         ----------FEQQPDSREFGCAKTLYISDAD--KRK----HFRLVLRLV
Mm_RBP-L         ----------FEEQPDSREFGCAKTLYISDAD--KRK----HFRLVLRLV
Dr_RBP-L         ----------FEEQTDKKMFACAKTLYISDTD--KRK----HFRLLLHLF
PcCSL2           ----------------YIGRCVGKQLFISDVD-EKKKKVEALVKIMAPSA
CC1G_03194       ----------------YLGRCVGKQLFISDVD-EKKKKVEALVKVTAPAS
UM06280          ----------------ISGRCIGKQLYISDVD-EKRRHVEALVAISVPGS
RO3G_07636       ----------------LIGNCVSKQLHVSGAD-EKRRKAQVQVEIRSGQG
RO3G_06481       ----------------LVGNCLSKQLHISDTD-EKRKSVQAHVSIQLDQS
RO3G_11583       ----------------VFGRCISKQLYINDAD-EKRKRVEVLAKIQLGNG
RO3G_14587       RHPPADAYSNERQELLAAGKSVSKHLYIHDAD-EKRKRVECLVKLQLANG
CNBD3370         ---------------PFTGSVAGKNLHISDND-PKRKEVKALVTVKAPLN
SjCSL2           ---------QQQSPSPIWANTVLKTLYYSG--KGDHNTYGRSTTLQVH--
SPCC1223.13      -------ENTNFDSFPVWGNALLKTIYYTG--QGKNDGFGRSTFLQL---
Pc6518           --------------------ASFKFLHVTGSA--KSKSFQLSLNITEPSP
CC1G_01706       --------------------SSFKFLHVTGTA--KAKSFQLSLDIAEPPP
RO3G_06953       --------------------GYFKYLYVTSSA--KSKQFRIKLNMN----
RO3G_13784       --------------------GSFRYLHVTGTA--KAKQFKLQLNLLQPE-
RO3G_08863       --------------------GSFRYLHVTGTA--KAKQFKLQLNLLQNE-
UM05862          -----------------RLETKMRSLYVTPTG--RSKSFRLQLNLLRPSG
SjCSL1           --------------------VAFRSLHISSSI--AAKAKSFNLNIDVIS-
SPCC736.08       --------------------MIFRSLHISSLV--AAKSKNLRLSLDMFS-
CNA01890         TLPKNRNATDLKDRTLLKDGLTFPGLWIGEEA-GKMKEFRLELKIYAEPT

Mm_RBP-Jk        YGNS----------------------------------------------
Hs_RBP-Jk        YGNS----------------------------------------------
Xl_SuH           YGNS----------------------------------------------
Dr_RBPSUH        YGNS----------------------------------------------
Hr_RBP-Jk        FGSG----------------------------------------------
Ci_SuH           FGGGG---------------------------------------------
Dm_SuH           YGNG----------------------------------------------
Ce_LAG-1         YGCG----------------------------------------------
Hs_RBP-L         LRGG----------------------------------------------
Mm_RBP-L         LRGG----------------------------------------------
Dr_RBP-L         HNGG----------------------------------------------
PcCSL2           DDEPE---------------------------------------------
CC1G_03194       DDEPE---------------------------------------------
UM06280          SPMDR---------------------------------------------
RO3G_07636       TP------------------------------------------------
RO3G_06481       RS------------------------------------------------
RO3G_11583       SN------------------------------------------------
RO3G_14587       LQ------------------------------------------------
CNBD3370         KHAGPNGWGSAKG-------------------------------------
SjCSL2           -VRTP---------------------------------------------
SPCC1223.13      SVQSK---------------------------------------------
Pc6518           PTADGSEP------------------------------------------
CC1G_01706       PSLNPEGSE-----------------------------------------
RO3G_06953       --------------------------------------------------
RO3G_13784       --------------------------------------------------
RO3G_08863       --------------------------------------------------
UM05862          LEPHLPIFSPLKKSRAADALSPAM--------------------------
SjCSL1           --------------------------------------------------
SPCC736.08       --------------------------------------------------
CNA01890         EKGLSSPSTQDFAQSSYHLGNPDNDHETAHTFADMLEPPSMDALQPLAEA

Mm_RBP-Jk        --------------------------------------------------
Hs_RBP-Jk        --------------------------------------------------
Xl_SuH           --------------------------------------------------
Dr_RBPSUH        --------------------------------------------------
Hr_RBP-Jk        --------------------------------------------------
Ci_SuH           --------------------------------------------------
Dm_SuH           --------------------------------------------------
Ce_LAG-1         --------------------------------------------------
Hs_RBP-L         --------------------------------------------------
Mm_RBP-L         --------------------------------------------------
Dr_RBP-L         --------------------------------------------------
PcCSL2           --------------------------------------------------
CC1G_03194       --------------------------------------------------
UM06280          --------------------------------------------------
RO3G_07636       --------------------------------------------------
RO3G_06481       --------------------------------------------------
RO3G_11583       --------------------------------------------------
RO3G_14587       --------------------------------------------------
CNBD3370         -------------------------------------------TLSDVTN
SjCSL2           --------------------------------------------------
SPCC1223.13      --------------------------------------------------
Pc6518           ----------------------------------------------TVPG
CC1G_01706       ----------------------------------------------TSAN
RO3G_06953       --------------------------------------------------
RO3G_13784       -------------------------------------------------D
RO3G_08863       --------------------------------------------------
UM05862          ----------------------------SIGSPANEPIENGSEVLSRLPK
SjCSL1           -----------------------------------------------SSD
SPCC736.08       -----------------------------------------------NVN
CNA01890         VQQSSQQGHDTLSEHFPEVEPSLAATNLHNDNDAENPGNSPLPITQATTE

Mm_RBP-Jk        -DDIGVFLSKRIKVISKPSKKKQSLKN---AD---LCIASGTKVALFNRL
Hs_RBP-Jk        -DDIGVFLSKRIKVISKPSKKKQSLKN---AD---LCIASGTKVALFNRL
Xl_SuH           -DDIGVFLSKRIKVISKPSKKKQSLKN---AD---LCIASGTKVALFNRL
Dr_RBPSUH        -ADIGVFLSKRIKVISKPSKKKQSLKN---AD---LCIASGTKVALFNRL
Hr_RBP-Jk        -LEVGAFNSRRIKVISKPSKKKQSLKN---AD---LCIASGTKVALFNRL
Ci_SuH           -ADVGQFSSKRIKVISKPSKKKQSLKN---AD---LCIASGTKVALFNRL
Dm_SuH           -HDIGVFNSKRIKVISKPSKKKQSLKN---AD---LCIASGTNVALFNRL
Ce_LAG-1         -MEIGGFVSQRIKVISKPSKKKQSMKN---TDCKYLCIASGTKVALFNRL
Hs_RBP-L         -RELGTFHSRLIKVISKPSQKKQSLKN---TD---LCISSGSKVSLFNRL
Mm_RBP-L         -QELGTFHSRLIKVISKPSQKKQSLKN---TD---LCISSGSKVSLFNRL
Dr_RBP-L         -QEIGTFNSRLIKVISKPSQKRQSMKN---AD---LCISSGSKVSLFNRL
PcCSL2           -RVIGTFPSRPIKVISKPSKKRQSAKN---LE---LCINHGSTISLFHRL
CC1G_03194       -RIIGVFPSRPIKVISKPSKKRQSAKN---LE---LCINHGSTISLFHRL
UM06280          -RLLGTFPSRPIKVISKPSKKRQSSRN---TE---LCVNHGSVISLFHRL
RO3G_07636       ---IGIFHSKPIKVISKPSKKRQSVKN---MD---LCIHHGTTVALFNRV
RO3G_06481       ---LGTFDSKPIKVISKPSKKRQSAKD---ME---LCIHNGSTVALFNRT
RO3G_11583       ---LGTFSSKGIKVISKPSKKRQSAKN---ME---LCIHHGTTISLFNRI
RO3G_14587       ---LGPLASKAIKVISKPSKKRQSIKN---ME---LCIHHGTTVSLFNRI
CNBD3370         DNVFGIFESKDIKIISKPSKKRSTAKS---GE---LTISHGTTVALFNRI
SjCSL2           -QKRITMDKLRIGIISKPSQKKMMMKV---SD---LNICHGDCVSLFNRF
SPCC1223.13      -TKYFKLENLRLGVISKPSQKRALMKV---SD---MSIRHGDCVCLFNRY
Pc6518           RLPWASFDSAPVTIISKPSKK--TAKT-RNIA---SCILAGGPVSLFNRI
CC1G_01706       GRVWATFDSAPVTIISKPSKK--TAKT-RNIS---SCILAGGPVSLFNRI
RO3G_06953       ---DALFYSNPISIISKPSKK--TAKT-RNAT---SCLFNHSTISLFNRI
RO3G_13784       ESPLATFLTKPITIISKPSKK--IGKTARGTT---SCISTEAPVSLFSRI
RO3G_08863       -SSFASFLSKPISIISKPSKK--TAKTSRNTS---TCILANSPVSLFNRI
UM05862          ELAWASFESAPVTIISKSSKK--TAKP-R-GE--LNQVKNGSMISLYNRI
SjCSL1           -DVLAQMVTKPINIISKPSKK--GSKN-RVSN---STLMSGAIISLYNRI
SPCC736.08       NQLLSHLVTSSISIVSKPSKK--GSKL-KISN---ITLRSGSVVSLYNRI
CNA01890         EQPLGSFLSGPIRIVSKPSRK--TSKT-RSLA---ICFPRDSVFSLWTRI

Mm_RBP-Jk        RSQTVSTRYLHVEGGN--------------------------------FH
Hs_RBP-Jk        RSQTVSTRYLHVEGGN--------------------------------FH
Xl_SuH           RSQTVSTRYLHVEGGN--------------------------------FH
Dr_RBPSUH        RSQTVSTRYLHVEGGN--------------------------------FH
Hr_RBP-Jk        RSQTVSTRYLHVENGN--------------------------------FH
Ci_SuH           RSQTVSTRYLHVEKGN--------------------------------FH
Dm_SuH           RSQTVSTRYLHVENGH--------------------------------FH
Ce_LAG-1         RSQTVSTRYLHVEGNA--------------------------------FH
Hs_RBP-L         RSQTVSTRYLSVEDGA--------------------------------FV
Mm_RBP-L         RSQTVSTRYLSVEDGA--------------------------------FV
Dr_RBP-L         RSQTVSTRYLAVEDGA--------------------------------FV
PcCSL2           RSQTVSTKYLCVSGSGSSFKGSDGAPLM-G-LDQ---RARTQTP---SFI
CC1G_03194       RSQTVSTKYLCVSGSNSSFKGSDGAPLM-G-LDQ---RSRQSTP---SFI
UM06280          RSQTVSTRYLCVSGAPSWFKGSDNQPFL-N-MNP---RDQKGSEPPSCFV
RO3G_07636       RAQTISTKYLGVSSLD-----------------------SQQKDRGTCFV
RO3G_06481       RSQATSTKYLGISSQT-----------------------NNQ-NPNTCFV
RO3G_11583       RSQTVSTKYLGVSTTT-----------------------PQPDSNGTCFV
RO3G_14587       RSQTVSTKYLGVSTSKGSPLAFPGLAFQ---------HEKNRTSEGTCFV
CNBD3370         KSQTTSTRYLSVVPDFTRTLGSDGRPVTGA-KAP---QYENDKGALRGFT
SjCSL2           RSHNNLPRYLCTNVLNDVVTKRTEHLQFHE-EFTPATDLDLMEASTCRLI
SPCC1223.13      RAQHNNALFLGTSNVQRAISKVSLNMKYNSNYFPTTDAPNDAENEGAGLA
Pc6518           NSQTVRTKYMTVDNGQ--------------------------------LC
CC1G_01706       NSQTVRTKYMTIDHGQ--------------------------------LC
RO3G_06953       NSQTVRTKYMSTESNQ--------------------------------LC
RO3G_13784       NSQTVRTKYMTSVGSK--------------------------------LC
RO3G_08863       NSQTVRTKYMTCDHNR--------------------------------LC
UM05862          NSQTARTKYMRSSNGG-------------------------------DLT
SjCSL1           NSQTVRTKYMSVANGR--------------------------------FC
SPCC736.08       NSQTVRTKYTSIEAGQ--------------------------------FC
CNA01890         HGQTVRTKWMNLEANFNG--------------------------HGPRLT

Mm_RBP-Jk        ASSQQWGAFYIHLLDDDE-----------------------------SEG
Hs_RBP-Jk        ASSQQWGAFFIHLLDDDE-----------------------------SEG
Xl_SuH           ASSQQWGAFYIHLLDDEE-----------------------------SEG
Dr_RBPSUH        ASSQQWGAFYIHLLDDDE-----------------------------SEG
Hr_RBP-Jk        ASSIQWGSFAIHLLDDDE-----------------------------SES
Ci_SuH           ASSIQWGCFAIHLLDDDE-----------------------------SES
Dm_SuH           ASSTQWGAFTIHLLDDNE-----------------------------SES
Ce_LAG-1         ASSTKWGAFTIHLFDDERGL---------------------------QET
Hs_RBP-L         ASARQWAAFTLHLADG-HSA---------------------------QGD
Mm_RBP-L         ASARQWAAFTLHLADG-HCS---------------------------QGD
Dr_RBP-L         ASARQWTAFTVNLVEETQAV---------------------------HSE
PcCSL2           ARTASWDPFIMYIVDVNKPTGGIDTPP-----PPPPQPEFPSPPPNAIPF
CC1G_03194       ARTASWDPFIMYIVDVNKPGGGLDVPP-----PPPPQPDYPSPPPNAIPF
UM06280          AKMSSWDPFIIYLVDPKKRADATPSEP-----VQPPVKGYPPPPPNALPT
RO3G_07636       TRTTSWDPFLIYIVDLSRSPNTPSPV------PFSHHPTIDHYPPPPAIA
RO3G_06481       ARTTSWDPFLIWIVDPTRSPNTSP--------STLQHAANSQYPPPPAIA
RO3G_11583       SRTGVWDPFVIWIVDTSCSPNTAN--------RPKHNPLNPNYPPPPAIA
RO3G_14587       ARTTSWDPFVIWIVDTSASSEEEGETPEDYIGHHVFARSTPYPPPPPIAL
CNBD3370         ADASFWESFIIWLVDPSLPSGPSNHQAP-----------NPDWPRPPANI
SjCSL2           TTNTVWEPFNIYSVEELE------------------------------NK
SPCC1223.13      MANNLWEPFYIFSVDELNKG---------------------------NNS
Pc6518           ASNVTWAAFNVSVVRP------------------------------QGDQ
CC1G_01706       ASNIGWSAFNVNVVR-------------------------------RPDG
RO3G_06953       AKHSTWSPFEIIVLR-----------------------------------
RO3G_13784       AKHSIWSPFDILLLRQPQPTVLTTTKK------------TSKRYNTARLQ
RO3G_08863       AKNTTWSPFDVIVLCQPKQVVITKQSK------------SSPRYNTSRLQ
UM05862          VHNGDWSTYRITLISRPP------------------------------LA
SjCSL1           LRNESWTPLQIRVYGAS---------------------------------
SPCC736.08       LRGDRWVPLRINLLLPD--------------------------ENGKLKV
CNA01890         SRTAKWTPFRFEVLDHANAPFAYRTARN-------------------KFD

Mm_RBP-Jk        EEFTVRDGYIHYGQTVKLVCSVTGMALPRLIIRKVDKQTALLDA------
Hs_RBP-Jk        EEFTVRDGYIHYGQTVKLVCSVTGMALPRLIIRKVDKQTALLDA------
Xl_SuH           EEFTVRDGYIHYGQTVKLVCSVTGMALPRLIIRKVDKQTALLDA------
Dr_RBPSUH        EEFTVRDGYIHYGQTVKLVCSVTGMALPRLIIRKVDKQTALMDA------
Hr_RBP-Jk        EEFTVRDGYIHYGQTVKLVCSTTGMALPRLIIRKVDKQTAILNA------
Ci_SuH           EEFSVVDGYIHYGQTVKLVCSNTGMALPRLIIRKVDKQTAILDA------
Dm_SuH           EEFQVRDGYIHYGATVKLVCSVTGMALPRLIIRKVDKQMALLEA------
Ce_LAG-1         DNFAVRDGFVYYGSVVKLVDSVTGIALPRLRIRKVDKQQVILDAS-----
Hs_RBP-L         --FPPREGYVRYGSLVQLVCTVTGITLPPMIIRKVAKQCALLDV------
Mm_RBP-L         --FPPQEGYIRYGSLVQLVCTVTGITLPPMIIRKVAKQCALLDV------
Dr_RBP-L         --YTMCESYICYGCVVQLVCTDSGVALPPMVIRKVNKQQACLDV------
PcCSL2           T-NNGSQIPIYYNQTVVLQCLTSGVVSPVLIIRKVDHQTTVVGGGLQEGA
CC1G_03194       T-NNGSQIPIYYNQTVVLQCLTSGVVSPVLIIRKVDRQTTVVGGGLQEGA
UM06280          TGLTSSQMTIHYNQPIVLQCLNTAVVSPVMVVRKVEKGTTVLGGASAGPS
RO3G_07636       IQNHQGSLALHYNQPVVLQCVSTGLVSPVLIIRRVEKGSMVMGGNRVNDL
RO3G_06481       VQNPKQPLVLHYNHLIVLQCVSTGLISPVMVIRRADKGSMVMGGNRVNDP
RO3G_11583       LQTS-STLAIHYNQPVVLQCVTTGLVSPVMIIRKVDKQSLVLGGNRVDNP
RO3G_14587       KNKTGGPVPIHYNQHVVLQCLTTGLVSPVMIIRKVDRASTVVGG--ARDD
CNBD3370         IPLNTISHSIRYNSTVVLQSLRTGVISPTLVVRRIETDSDAVGMDG----
SjCSL2           SSYDRRNTVICSNMRIIIQSQITGVRSPPLIIRKYENRKALVVEDD----
SPCC1223.13      NPSDSRSKVLCSNMVIILVSKITGVQSPPLILKKHDNWKVSLSSRAP---
Pc6518           PTIVLGPQPVTYGSEVILTDTLSGISTSPLTIRKVDKGRIAPDDG-----
CC1G_01706       SPNTNGPQPVTYGCEIVLSDTQSGISTSPLVIRKVDKGRVSPDDG-----
RO3G_06953       --QPNKTEAISYGTEILLKDIQTGITSPPLIIRKVEKNKVVYDAF-----
RO3G_13784       FSTPASAAHLMYGSEIILRESHTGVSSAPLMVCKVDRGRIVPDAC-----
RO3G_08863       LPKTP-VSYLTYGTEIILRESRTGLSSPPLILCKVDRGRLVESAY-----
UM05862          ELAGAEADSVTYGSTIVLTDVNTGFSSDPLVVCKVDKGQVQLPQLDPPSV
SjCSL1           --ESSFHQPIMYGSQVVLYNERSGIVSDPLYIHRVDKDQIAPDD------
SPCC736.08       CDDVDNPEPIKYGSIVELVDEATGTTSDPLIIRRVEKDHIAEED------
CNA01890         ETDHLEGQQLTYGSIVVLVDLQTGVKSDPVKVVRVESGKSVVGQYD----

Mm_RBP-Jk        --------------------------------------------------
Hs_RBP-Jk        --------------------------------------------------
Xl_SuH           --------------------------------------------------
Dr_RBPSUH        --------------------------------------------------
Hr_RBP-Jk        --------------------------------------------------
Ci_SuH           --------------------------------------------------
Dm_SuH           --------------------------------------------------
Ce_LAG-1         ------------CS------------------------------------
Hs_RBP-L         --------------------------------------------------
Mm_RBP-L         --------------------------------------------------
Dr_RBP-L         --------------------------------------------------
PcCSL2           KGIADHYCCPGEVC------------------------------------
CC1G_03194       KGIADHYCVPGEVC------------------------------------
UM06280          ESIAR------EAF------------------------------------
RO3G_07636       SYPTGGEWG-DEAL------------------------------------
RO3G_06481       PCSTGGEYG-DEAL------------------------------------
RO3G_11583       IGSLGGECS-DETL------------------------------------
RO3G_14587       VSGSGGEFG-DEVL------------------------------------
CNBD3370         HVHEVPAMPPGELA------------------------------------
SjCSL2           ------------QL------------------------------------
SPCC1223.13      --------------------------------------------------
Pc6518           --------------------------------------------------
CC1G_01706       --------------------------------------------------
RO3G_06953       --------------------------------------------------
RO3G_13784       --------------------------------------------------
RO3G_08863       --------------------------------------------------
UM05862          LLKAGTGNKSRRVPIDPALRDKLATVSKSVSHANPSTSLGAGASTSNHIE
SjCSL1           --------------------------------------------------
SPCC736.08       --------------------------------------------------
CNA01890         --------------------------------------------------

Mm_RBP-Jk        ---------------------------------------------DDPVS
Hs_RBP-Jk        ---------------------------------------------DDPVS
Xl_SuH           ---------------------------------------------DDPVS
Dr_RBPSUH        ---------------------------------------------DDPVS
Hr_RBP-Jk        ---------------------------------------------DDPVS
Ci_SuH           ---------------------------------------------DDPVS
Dm_SuH           ---------------------------------------------DDPVS
Ce_LAG-1         ---------------------------------------------EEPVS
Hs_RBP-L         ---------------------------------------------DEPIS
Mm_RBP-L         ---------------------------------------------DEPIS
Dr_RBP-L         ---------------------------------------------DEPVS
PcCSL2           ---------------------------------------------GDPVS
CC1G_03194       ---------------------------------------------GDPVS
UM06280          ---------------------------------------------GDPVS
RO3G_07636       ---------------------------------------------GDPVS
RO3G_06481       ---------------------------------------------GDPVS
RO3G_11583       ---------------------------------------------GDPVS
RO3G_14587       ---------------------------------------------GDPVS
CNBD3370         ---------------------------------------------SDLVS
SjCSL2           ---------------------------------------------GDSIN
SPCC1223.13      ---------------------------------------------SEAIN
Pc6518           ----------------------------------------------GPVS
CC1G_01706       ----------------------------------------------GPVS
RO3G_06953       ----------------------------------------------GLLS
RO3G_13784       ----------------------------------------------GPVS
RO3G_08863       ----------------------------------------------GPVS
UM05862          KPGSSVQSAIKIDGGETAVSSAPTGATSTSANVGSETKEKDDLNLFGPVG
SjCSL1           ----------------------------------------------GYLG
SPCC736.08       ----------------------------------------------GYVN
CNA01890         ---------------------------------------------GQPVS

Mm_RBP-Jk        QLHKCAFYLK---------------------------------DTERMYL
Hs_RBP-Jk        QLHKCAFYLK---------------------------------DTERMYL
Xl_SuH           QLHKCAFYLK---------------------------------DTERMYL
Dr_RBPSUH        QLHKCAFYLK---------------------------------DTERMPL
Hr_RBP-Jk        QLHKCAFYLK---------------------------------DSERMYL
Ci_SuH           QLHKCAFYLK---------------------------------DTERMYL
Dm_SuH           QLHKCAFYMK---------------------------------DTDRMYL
Ce_LAG-1         QLHKCAFQMI---------------------------------DNELVYL
Hs_RBP-L         QLHKCAFQFPGS-----------------------------PPGGGGTYL
Mm_RBP-L         QLHKCAFQFPSD-----------------------------TPGGAGTYL
Dr_RBP-L         QLHKCAFQFR---------------------------------GSDHMYL
PcCSL2           QLHKIAFEVYD--------PNKGAPE------------PGTPGVSGAFLS
CC1G_03194       QLHKIAFEVYD--------PNKGLPE------------PGTPGVSGAFLS
UM06280          QLHKIALEVLEDPAASVPRPTGDSGE------------SNWPGNSGPFLA
RO3G_07636       QLHKVGFQIVQDPSIAQYNKSTFQEQDKFFLPPVTHWTLPQATSAINYLA
RO3G_06481       QLHKVAFQIVQDFSKIRQNKQNHKQS-----FPLTQWTLPQVSSDVQYLA
RO3G_11583       QLHKVAFQIVQDPSFHQGNLKQNTAG---------HWKIPQSSHPVTYLA
RO3G_14587       QLHKIALQIVQDPKMSVMQAP--------------DPRMPRTSQPVTYLA
CNBD3370         QLQKVAFEIYSPDTMNRLQRESKY--------------------GGSWLS
SjCSL2           CLSRLAFQCPR---------------------------------TKLFLN
SPCC1223.13      CLSKLAFQCHETKR--------------------------FLYIDEKQSS
Pc6518           QMQKIALQRTNTDGTRHYLSAASPV-----PGQG---TATSQSPANQTGT
CC1G_01706       QMQKIALQRVNPDGSRHYLSAAGPL-----PGTPGVVAPPAPGMSTQAGT
RO3G_06953       QMQKVALQLAN---------------------------------TPNLYL
RO3G_13784       QMQKVALRLLDT--------------------------------TEKLYL
RO3G_08863       QMQKIALRLASSDPQHPV------------------------YLSAAGSM
UM05862          QMQKVALMRFVPSNDSETVFGD------------SEHLESNFSTPRSYLC
SjCSL1           QMHRIVLRRGQCNNEPNVLKPYANQ-----QGMDFVQPLFLGATTAQEKS
SPCC736.08       QMHRIVLESAYPISNVRHLKIAEHSSL--AYSNNISVRWFLGATSAQNRN
CNA01890         ELQRIGLVRTIDGQEDMSEGCRWYLSAPG-----------ARIGGGELSA

Mm_RBP-Jk        CLS-QERIIQFQAT------------------------------------
Hs_RBP-Jk        CLS-QERIIQFQAT------------------------------------
Xl_SuH           CLS-QERIIQFQAT------------------------------------
Dr_RBPSUH        CLSPQERIIQFQAT------------------------------------
Hr_RBP-Jk        CLS-QERIIQFQAT------------------------------------
Ci_SuH           CLS-QERIIQFQAT------------------------------------
Dm_SuH           CLS-QEKIIQFQAT------------------------------------
Ce_LAG-1         CLS-HDKIIQHQAT------------------------------------
Hs_RBP-L         CLA-TEKVVQFQAS------------------------------------
Mm_RBP-L         CLA-TEKVVRFQAS------------------------------------
Dr_RBP-L         CLS-NEKIIQFQAS------------------------------------
PcCSL2           CMGEKVNTYRPVEGRQWNANVTN-----TAEAD-------------SPIA
CC1G_03194       CMGEKVNTYRPIEGRIWNTNVAN-----NNGSS-------------SPVL
UM06280          CLNESVGMHRPSEPRRWVGNTSF-----SVPSTPTTPVTSMNLAAMEGID
RO3G_07636       CIHDVVGMHRVTDERKIVSRFTT-----EIEDI-----------------
RO3G_06481       CLNEVIGTHVVTGPRTIVSSFMP-----KLEQA-----------------
RO3G_11583       CLNDVVGMHKTTSTRHLVPQCQE-----NTFGE-----------------
RO3G_14587       CLNDMVGMHKTSEGRSWAGWDDS-----ITSQE-----------------
CNBD3370         CYQDEVREHAIKAERKWAVLQAP-----AGSKPTSRPNSLPNTPQQRFGV
SjCSL2           LDEFSNGEIRFLSADPAPG-------------------------------
SPCC1223.13      EISFTSGELEYSDP------------------------------------
Pc6518           HPLVFQAPRVREET------------------------------------
CC1G_01706       HPLLFQNPRIRDEV------------------------------------
RO3G_06953       NSNGKTIENDLNNNVY----------------------------------
RO3G_13784       SCPSIDDQTWLDSR------------------------------------
RO3G_08863       SSEQDTHQTWLDYS------------------------------------
UM05862          GMVPGGWMHISPEKVGQQSLAVA-----FAQTHEEALGVGQLPAHTSDKH
SjCSL1           TTGDMDFPVELEPA------------------------------------
SPCC736.08       ASSEAILPIEWEAV------------------------------------
CNA01890         ESAPGIRMRRQRANAKAASQLKELNEERGKEKEIEGTSHDEPHLTSSFLQ

Mm_RBP-Jk        --------------------------------------------------
Hs_RBP-Jk        --------------------------------------------------
Xl_SuH           --------------------------------------------------
Dr_RBPSUH        --------------------------------------------------
Hr_RBP-Jk        --------------------------------------------------
Ci_SuH           --------------------------------------------------
Dm_SuH           --------------------------------------------------
Ce_LAG-1         --------------------------------------------------
Hs_RBP-L         --------------------------------------------------
Mm_RBP-L         --------------------------------------------------
Dr_RBP-L         --------------------------------------------------
PcCSL2           APGSPIAGTPTSANGHGDYFGGNGGSG-SAPNSPIP-------------T
CC1G_03194       PGS---PMSPTNGSASAEYFGQATGANESEPASPSS-------------A
UM06280          PTGGYLSMSPTSAAAYAAAQTRYSLSAGRAGATMMSPSASTGSHDVSAME
RO3G_07636       --------------------------------------------------
RO3G_06481       --------------------------------------------------
RO3G_11583       --------------------------------------------------
RO3G_14587       --------------------------------------------------
CNBD3370         LPMTPHTN------------------NMNLPSTPSSPVSSSSSLDYFNYQ
SjCSL2           --------------------------------------------------
SPCC1223.13      --------------------------------------------------
Pc6518           --------------------------------------------------
CC1G_01706       --------------------------------------------------
RO3G_06953       --------------------------------------------------
RO3G_13784       --------------------------------------------------
RO3G_08863       --------------------------------------------------
UM05862          HTGETNSVVYAT--------------------------------------
SjCSL1           --------------------------------------------------
SPCC736.08       --------------------------------------------------
CNA01890         DPQTLSAIENVSGSSTETNHNQQSVLSIELSLPEGVHSADTFDHTDHPPV

Mm_RBP-Jk        --------------------------------------------------
Hs_RBP-Jk        --------------------------------------------------
Xl_SuH           --------------------------------------------------
Dr_RBPSUH        --------------------------------------------------
Hr_RBP-Jk        --------------------------------------------------
Ci_SuH           --------------------------------------------------
Dm_SuH           --------------------------------------------------
Ce_LAG-1         --------------------------------------------------
Hs_RBP-L         --------------------------------------------------
Mm_RBP-L         --------------------------------------------------
Dr_RBP-L         --------------------------------------------------
PcCSL2           EFPSSDGGKVKKGKRGSSSAGG-----LSKPASQKGRRRPTSAGSASGS-
CC1G_03194       EFLSNDGGRVKK-KRSTSSAGG-----LSKAVGGKGRRRPSSAGSVS---
UM06280          PPPSSDGGKVKRPRRVSSSVVVQKERAAAAAAASKSRRRGQSLSMVGIQN
RO3G_07636       ---KMAVR-KRRLSYQQHSTTVK---------SSNRRRVNSLNDELLSRH
RO3G_06481       ---DAQISRKRRLSYQYSSLTSK---------PSSSRRVNSLNDELLSSD
RO3G_11583       ---IAQDPIVRRLSTGEIKRRGS---------LGKGSSALDP--------
RO3G_14587       ---GGKIIRKRRVSTDVQPETLMSCMSLSDYPRRRVNSLEDPAPYLARKS
CNBD3370         SQRSSGHNHSLMSPGSVETALPSTDGGPIRRQRTSSMGKGPLSRPLHRKR
SjCSL2           --------------------------------------------------
SPCC1223.13      --------------------------------------------------
Pc6518           --------------------------------------------------
CC1G_01706       --------------------------------------------------
RO3G_06953       --------------------------------------------------
RO3G_13784       --------------------------------------------------
RO3G_08863       --------------------------------------------------
UM05862          --------------------------------------------------
SjCSL1           --------------------------------------------------
SPCC736.08       --------------------------------------------------
CNA01890         IDPSFENMAPLVDSQQQTKNPKGQSSFQRRSNKTRRLALAAAVLAEDDDN

Mm_RBP-Jk        ----------------------------PCPKEQNKEMINDGASWTIIST
Hs_RBP-Jk        ----------------------------PCPKEPNKEMINDGASWTIIST
Xl_SuH           ----------------------------PCPKEPNKEMINDGASWTIIST
Dr_RBPSUH        ----------------------------PCPKETNKEMINDGASWTIIST
Hr_RBP-Jk        ----------------------------PCPKEPNKEMINDGASWTIIST
Ci_SuH           ----------------------------PCPKETNKEMINDGASWTIIST
Dm_SuH           ----------------------------PCPKEPNKEMINDGACWTIIST
Ce_LAG-1         ----------------------------AIN--EHRHQINDGAAWTIIST
Hs_RBP-L         ----------------------------PCPKEANRALLNDSSCWTIIGT
Mm_RBP-L         ----------------------------LCPKEANRALLNDSSCWTIIGT
Dr_RBP-L         ----------------------------PCPKESNKVSLNDGSCWTIIGT
PcCSL2           ---------------ISSSRRGSSSDSSASSGALWQVDIGETSVWTIVGV
CC1G_03194       ------------------SRRGSGSDSGASSGALWQVDIGETSVWTIVGT
UM06280          QGLSEVEVLRRNGSYANSMTSDSSAAGSIAPGAMWSVEVADSDIWTVVGT
RO3G_07636       VGG-----------------DAGRCPDQPLNGDCWTEDVSDSAVWTIVGT
RO3G_06481       TG----------------------HCRQRLNGDCWAEDVSDVSIWAIVSA
RO3G_11583       ---------------------------TGLEGACWTEDVSDAAVWTIVGT
RO3G_14587       SVS-----------------SLSSTTSRPHLGAFWSEDVSDAAVWTLVGT
CNBD3370         LSTDSTGSNSYEYMPSLSSAMSSAEQPIQPQRMFWTMDVGDSCVWSIISV
SjCSL2           ----------------------------EGDGNGEYVNLPWSAVWSIITT
SPCC1223.13      ----------------------------NDPTKATHSVLPWSAMWSIIST
Pc6518           ----------------------------RDGVRVITDEVDDYLCWTIVGI
CC1G_01706       ----------------------------RDGIRVISDEVDDYLCWTIVGI
RO3G_06953       ----------------------------IDFTAIQDQQVSDYLCWTIVGI
RO3G_13784       ----------------------------PSTLSENGEQVDDALCWTMVGI
RO3G_08863       ----------------------------PSRKLEQ-EEIDDYLCWTIVGI
UM05862          -----------------PKTVAVPKENAPGIKLV--DEVDDAFVWTVIGV
SjCSL1           ----------------------------TSIDESGSIRVSDAVCWTVIGI
SPCC736.08       ----------------------------GNLSSNEMTRVGDSVCWTIVGI
CNA01890         AVQTLLSWVKAERSEEVSSGADGLDTQPDEVRSVIVDSVADWMSWTIGGA

Mm_RBP-Jk        DKAEYTFYEG-----------------------MGPVLAPVTPVPVVES-
Hs_RBP-Jk        DKAEYTFYEG-----------------------MGPVLAPVTPVPVVES-
Xl_SuH           DKAEYTFYEG-----------------------MGPINAPVTPVPVVES-
Dr_RBPSUH        DKAEYTFYEG-----------------------MGPVPSPVTPVPVVVES
Hr_RBP-Jk        DKAEYTFCDG-----------------------MGPTSKPVTPVPVVHS-
Ci_SuH           DKAEYTFCDG-----------------------MGPTADPVTPVPNVHS-
Dm_SuH           DKAEYQFYEG-----------------------MGPVASPVTPVPIVNS-
Ce_LAG-1         DKAEYRFFEA-----------------------MGQVANPISPCPVVGS-
Hs_RBP-L         ESVEFSFSTS-----------------------LACTLEPVTPVPLIST-
Mm_RBP-L         ESVEFTFSTS-----------------------LACTREPVTPVPLIST-
Dr_RBP-L         EVVEYSFSES-----------------------LTGHPATISPVPVISG-
PcCSL2           DQVRYNFYVPPVLFDNQSAP---------QTGSFPIPSKPVTPFPNVVKY
CC1G_03194       DQIRYNFYVPPVLFDNQHAQP-------SSLGAFPIPSKQVTPFPGVVKY
UM06280          DIARHSFYVPPQIVGGSQPQTNITDSNIAHLITVPAPAQPITPIPIISNM
RO3G_07636       NSTSFAFWTPPDYS---------------------KPFFDLQDFPYVDSI
RO3G_06481       DSATFTFWTSPCSIRS---------------VTAPITPFPTIMNIKKISN
RO3G_11583       DCASYTFWTPDERT------------------------MPTAPFPVLHEL
RO3G_14587       DCATYTFWSPFLDDPS---------------TPLSTGPFPALSHFFTSTN
CNBD3370         EQASYTFFTPPITS--------------------FEEFEPVAPFPVANRL
SjCSL2           QSVRTMFFDDCSGNDG----------------MLSIPSAPIIKFIRMDES
SPCC1223.13      QSVRTMFYNEPIHQN----------------AFHVVPSMPFVKFIRLDEN
Pc6518           SKFQYTFFDAFG--------------------HTDPPEAPITPFPTLFTA
CC1G_01706       SKFQYTFFDAFGQ-------------------NNKIPETPITPFPTLFTA
RO3G_06953       SKFEYEFIQSPIE-------------------IQQPNSPPPSPPRSIIPF
RO3G_13784       HVLEDHFDEPP---------------------------------ARPYPV
RO3G_08863       HTLEGEFDERQPT-------------------TPSSPPPEQPRLVNPYPY
UM05862          SRFEYSYFDTSATQAS---------------KDEGPCEVPMTPFPLITSM
SjCSL1           SHYEFSMMNALNA-------------------RITQPITPFPVVETSPKY
SPCC736.08       SHFDCTMMLPFNQ-------------------NPVPTVTDYPYIEEPPEY
CNA01890         ASFSFTF-------------------------------KPTEHNEERVEA

Mm_RBP-Jk        LQLNGG--------------------GDVAMLELTGQNFTPN--LRVWFG
Hs_RBP-Jk        LQLNGG--------------------GDVAMLELTGQNFTPN--LRVWFG
Xl_SuH           LQLNGG--------------------GDVAMLELTGQNFTPN--LRVWFG
Dr_RBPSUH        LQLNGG--------------------GDVAMLELTGQNFTPN--LRVWFG
Hr_RBP-Jk        LQLNGG--------------------GDVAMLEVNGENFSPQ--LKVWFG
Ci_SuH           LQLNGG--------------------GDVAMLEVNGECFTSN--LKVWFG
Dm_SuH           LNLNGG--------------------GDVAMLELSGDNFTPH--LQVWFG
Ce_LAG-1         LEVDGH--------------------GEASRVELHGRDFKPN--LKVWFG
Hs_RBP-L         LELSGG--------------------GDVATLELHGENFHAG--LKVWFG
Mm_RBP-L         LELSGG--------------------GDVATLELHGENFHAG--LKVWFG
Dr_RBP-L         LELNGG--------------------GHVAMLELHGENFSPH--LRVWFG
PcCSL2           LPPDRAAEAPKP-CPQSRAMMAKPNPHASKMLTVYGENFSKTDPVTVFFG
CC1G_03194       LPPDRASEAPKSNCAQSRAVLAKPNPHAAKLLTVYGENFSKTDPVHVFFG
UM06280          VAPQRD--------ARSQPMSAQAGEQSPGLVTILGENFHPN--LFIFFG
RO3G_07636       QS------------------------LSSTVLSLVGEHFTSD--LTVWFG
RO3G_06481       QS------------------------LTIFTLILSGENFKHD--VTVWFG
RO3G_11583       TK------------------------KGKDRLTLTGENLSPD--IEVWFG
RO3G_14587       KL------------------------DHERFLTMHGENFSRD--LQVWFG
CNBD3370         LPANLS--------------------AEVPSKYAHHYTTTTNMPLVTLYG
SjCSL2           NML-------------------------------HVYGVNFTADAQVWIG
SPCC1223.13      SMF-------------------------------HIYGTGFANDVQIWMA
Pc6518           PALATGAGSEPC-----------TLDLTVANFFYRHPHTNEQTPLSIYLG
CC1G_01706       PVYRAANN---------------TIELTVSNFFYAHPKTRMQTPLDVYLG
RO3G_06953       PTIS-----------------------CIQYIPSTHSIRVPSTEFNYYLG
RO3G_13784       VTCMDYQP---------------NTHTLELFGHNLHPS------VQPWLG
RO3G_08863       LTHLQYKP---------------ETNTLEAIGQHLIQAAPVPRLLEPWLG
UM05862          PIYDQTR---------------HTLVTTVTNFIVPAAITSDPIPLDVWAG
SjCSL1           IGETHS------------------LELLVSGCTPKT---------QVWLG
SPCC736.08       LESSRS------------------LQFKIGGYSVG---------LQIWLG
CNA01890         P-------------------------------------------------

Mm_RBP-Jk        -DVEAETMYR----------------------------------------
Hs_RBP-Jk        -DVEAETMYR----------------------------------------
Xl_SuH           -DVEAETMYR----------------------------------------
Dr_RBPSUH        -DVEADTMYR----------------------------------------
Hr_RBP-Jk        -EVEADTMYR----------------------------------------
Ci_SuH           -EIEADTMFR----------------------------------------
Dm_SuH           -DVEAETMYR----------------------------------------
Ce_LAG-1         -ATPVETTFR----------------------------------------
Hs_RBP-L         -DVEAETMYR----------------------------------------
Mm_RBP-L         -DVEAETMYR----------------------------------------
Dr_RBP-L         -NMEAETMFR----------------------------------------
PcCSL2           SDPSPYVEVR----------------------------------------
CC1G_03194       SEPSPYVEVR----------------------------------------
UM06280          DWKSTHVDVR----------------------------------------
RO3G_07636       DVPSIQTEFK----------------------------------------
RO3G_06481       DIQSPTTRFE----------------------------------------
RO3G_11583       DVKSTETEFV----------------------------------------
RO3G_14587       DVKANHTEYR----------------------------------------
CNBD3370         KHFVKNVDGR----------------------------------------
SjCSL2           ENPCQTYSVTDVEIDEPTLLRGLISTS-----------------------
SPCC1223.13      YTRCEVKSINAFKPDTTLPPDIISDSR-----------------------
Pc6518           NLGPLRHRINAPYPPGPLTSVSPYVQAIGPDGVQRDEPIGPGVSPLERSP
CC1G_01706       SLGPLHTRVYQTSPPGPLTSISPFVPVTP---VEVPPPAGDPNAPANR--
RO3G_06953       RQGPLKKK------------------------------------------
RO3G_13784       THGPLNTR------------------------------------------
RO3G_08863       THGPLPTR------------------------------------------
UM05862          SLGPLKVSHSTN--------------------------------------
SjCSL1           PYGPLAYT------------------------------------------
SPCC736.08       VHGPLSYS------------------------------------------
CNA01890         --------------------------------------------------

Mm_RBP-Jk        -------------CGESMLCVVPDISAFREG-------------------
Hs_RBP-Jk        -------------CGESMLCVVPDISAFREG-------------------
Xl_SuH           -------------CAESMLCVVPDISAFREG-------------------
Dr_RBPSUH        -------------CGESVLCVVPDISAFREG-------------------
Hr_RBP-Jk        -------------CEEGLLCVVPDISEFREG-------------------
Ci_SuH           -------------CAEGLLCVVPDISAFREG-------------------
Dm_SuH           -------------CTETLLCVVPEISQFRGE-------------------
Ce_LAG-1         -------------SEESLHCSIPPVSQVRNEQTHW---------------
Hs_RBP-L         -------------SPRSLVCVVPDVAAFCSD-------------------
Mm_RBP-L         -------------SPRSLVCVVPDVAAFGSD-------------------
Dr_RBP-L         -------------SSRSLLCVVPDVSILSGE-------------------
PcCSL2           -------------CTEVLGCLPPES-NNMKRR------------------
CC1G_03194       -------------CTEVLGCLPPESGHNNKRR------------------
UM06280          -------------TRQTIVCAAPPSFDQGLPRG-----------------
RO3G_07636       -------------SSQLLSCTVPERHELLDS-------------------
RO3G_06481       -------------SDKLISCIVPDYKELQNS-------------------
RO3G_11583       -------------SQDSVHCKIPFDVAN----------------------
RO3G_14587       -------------SRELIICKVPPRHELMEVKKVYG--------------
CNBD3370         -------------AKHVMYYGDEPARHNEVRCGEVMVASE----------
SjCSL2           ------------HVPPRLHAYLADLADIICQPP-----------------
SPCC1223.13      ------------FSSRVYACTANLIELICEIP------------------
Pc6518           YLAANPIHTSITVDLPPMADILRSLQEDLEPPRDGAAPQN--------GT
CC1G_01706       YVSTGPLHTIVIVELPPLADVIKAMEDEPVPTASDVSGSKPHQESEGQEG
RO3G_06953       --------SLIELELPDIQDILLNHHNLLSTQQDGS--------------
RO3G_13784       ------------LMQPN--------HWSIALP------------------
RO3G_08863       ------------IASPPETHTPHEIHWSIDLS------------------
UM05862          -------------APSTSTSTSTSTSTDPETYITVTLPAIREMIKVALTA
SjCSL1           --------RQETEKADEN-LLIVSLPYIEVNT------------------
SPCC736.08       --------FTAAADTSTMGTVTLGLSQISYDP------------------
CNA01890         --------------------------------------------------

Mm_RBP-Jk        ------WRWVRQPVQVPVTLVRNDGVIYSTSLTFTYTPEPGPRPHCSAAG
Hs_RBP-Jk        ------WRWVRQPVQVPVTLVRNDGIIYSTSLTFTYTPEPGPRPHCSAAG
Xl_SuH           ------WRWVRQPVQVPVTLVRNDGVIYSTSLTFTYTPEPGPRPHCSAAG
Dr_RBPSUH        ------WRWVRQPVQVPVTLVRNDGIIYSTALTFTYTPEPGPRPHCSAAG
Hr_RBP-Jk        ------WTWVKQSVQVPINLVRHDGIIYPTNLTFTFTPEPGPRPTLARLL
Ci_SuH           ------WKWVKESVQVPINLVRNDGVIYPTNLTFTFTPEPGPRQHCPAAL
Dm_SuH           ------WLWVRQPTQVPISLVRNDGIIYATGLTFTYTPEPGPRPHCNTQA
Ce_LAG-1         ----MFTNRTTGDVEVPISLVRDDGVVYSSGLTFSYKSLERHGPCRIVSN
Hs_RBP-L         ------WRWLRAPITIPMSLVRADGLFYPSAFSFTYTPEYSVRPGHPGVP
Mm_RBP-L         ------WRWLRTPITVPVSLLRADALFYPSPFSFTYTPEYSALPRLPNAQ
Dr_RBP-L         ------WRWTRQPITVPLSLIRLDGLIYRSWFSFTYTPEHSASSQTSGSG
PcCSL2           ----------------PIILVRHDGVVFPSNTYYP---------------
CC1G_03194       ----------------PIILLRSDGVVFPSNVMYP---------------
UM06280          --------------RVPILIVRHDGVIFPTDFHYQC--------------
RO3G_07636       --FATQLDPDTSRHKIPLLLVQEDGIIYNSLLFYSF--------------
RO3G_06481       --PVIQVNSSTSERQLPLLLVRTDGVIYNPRLFYSF--------------
RO3G_11583       ---STTIEQENDHRRIPLLLVRGKGIVYKTNLYYIL--------------
RO3G_14587       --------------DLPILLVRGDGTICKTGKCFSL--------------
CNBD3370         -----PEPSIKSDRKRPIFLVREDGKVIIPTSLHYPV-------------
SjCSL2           ------ALSVTTSPELPILVSQQNIIFHSGFTWPIHPHTL----------
SPCC1223.13      -----VCMFEPTVELSPILLFQYETLFHSGYKWPLESH------------
Pc6518           STDPKLNVAALNGRSLPLLFIRAADGVGYHSGRAIAVENIFQSLEINGRT
CC1G_01706       VPPPPPPPPSMAGRSLPLLFIRSSDGVGYHSGRTIACEPIHYSLDLAAMA
RO3G_06953       -----------RYLELPILLSKPNDTFIYHSSKLLSFTFLMHSPESGQFS
RO3G_13784       -------PLEQLVGELPLLMVR-QDGLVYHTGKTFSTNSCT---------
RO3G_08863       -------SVKQQTEELPLLLVR-QDGLVYHTGKSLKWDQEGEGWLCK---
UM05862          RRSSPTSAPIPPHVLLPLIFVNDSDGTAYHSGRHIVCEDLVQLMKATGHD
SjCSL1           ---------TNPWTTLPLLFTRPNGLIYVGKCDVVVR-------------
SPCC736.08       ---------SCAEQKYPLLFVIPGGIVIIGKCEILLTSSAFGN-------
CNA01890         --------------------------------------------------

Mm_RBP-Jk        AILRANSSQVPSNESNTNSEGNYNNSS---
Hs_RBP-Jk        AILRANSSQVPPNESNTNSEGSYNNSS---
Xl_SuH           AILRANSSLLASNEPNTNSEGSYNNSS---
Dr_RBPSUH        AILRANSNSSTSPSSSSSASSLLQDGA---
Hr_RBP-Jk        YISSTPR------------------DR---
Ci_SuH           NILHGSKRPSASMPPTPVSGSEDSNDP---
Dm_SuH           EDVMRARQNNNNNNITSISNNNNNSGL---
Ce_LAG-1         Y-----------------------------
Hs_RBP-L         EPATDADALLESIHQEFTRTNFHF------
Mm_RBP-L         EPAPDADTLLESIHHEFTRTNFHF------
Dr_RBP-L         ERSADSDALIDTIHQEFTRTNFHF------
PcCSL2           ------------------------------
CC1G_03194       ------------------------------
UM06280          ------------------------------
RO3G_07636       ------------------------------
RO3G_06481       ------------------------------
RO3G_11583       ------------------------------
RO3G_14587       ------------------------------
CNBD3370         ------------------------------
SjCSL2           ------------------------------
SPCC1223.13      ------------------------------
Pc6518           ------DDQAWLAQAQGMQGLEAMS-----
CC1G_01706       PNGPNGVDPQWLAAAQAAAAADGMT-----
RO3G_06953       -----------------------LT-----
RO3G_13784       ------------------------------
RO3G_08863       ------------------------------
UM05862          TTADVLKQLGFGLGDLAGPPNDGAWSVRII
SjCSL1           ------------------------------
SPCC736.08       ------------------------------
CNA01890         ------------------------------
